# Supplementary material for: ﻿New record of Gracilariaphuquocensis (Gracilariaceae, Rhodophyta) in the Philippines
Source: PhytoKeys. 2024 Apr 29;241:169–76. doi: 10.3897/phytokeys.241.123302 (PMC11074631; doi:10.3897/phytokeys.241.123302)
Supplement: XML Treatment for Gracilaria phuquocensis [file phytokeys.241.123302-treatment1.xml]

<!DOCTYPE tp:taxon-treatment
  PUBLIC "-//TaxonX//DTD Taxonomic Treatment Publishing DTD v0 20100105//EN" "tax-treatment-NSO.dtd">
<tp:taxon-treatment xmlns:tp="http://www.plazi.org/taxpub"><tp:treatment-meta><kwd-group><label>Taxon classification</label><kwd>
              <named-content content-type="kingdom">Plantae</named-content>
            </kwd><kwd>
              <named-content content-type="order">Gracilariales</named-content>
            </kwd><kwd>
              <named-content content-type="family">Gracilariaceae</named-content>
            </kwd></kwd-group><mixed-citation publication-type="journal"><person-group><name><surname>Dumilag</surname><given-names>Richard V.</given-names></name><name><surname>Liao</surname><given-names>Lawrence M.</given-names></name><name><surname>Kato</surname><given-names>Aki</given-names></name><name><surname>Brodie</surname><given-names>Juliet</given-names></name><name><surname>Muangmai</surname><given-names>Narongrit</given-names></name></person-group><article-title>﻿New record of <italic><tp:taxon-name><tp:taxon-name-part taxon-name-part-type="genus" reg="Gracilaria">Gracilaria</tp:taxon-name-part><tp:taxon-name-part taxon-name-part-type="species" reg="phuquocensis">phuquocensis</tp:taxon-name-part></tp:taxon-name></italic> (<tp:taxon-name><tp:taxon-name-part taxon-name-part-type="family">Gracilariaceae</tp:taxon-name-part></tp:taxon-name>, <tp:taxon-name><tp:taxon-name-part taxon-name-part-type="phylum">Rhodophyta</tp:taxon-name-part></tp:taxon-name>) in the Philippines</article-title><source>PhytoKeys</source><day>29</day><month>04</month><year>2024</year><volume>241</volume><fpage>169</fpage><lpage>176</lpage><pub-id pub-id-type="doi">10.3897/phytokeys.241.123302</pub-id></mixed-citation></tp:treatment-meta><tp:nomenclature><label>﻿</label><tp:taxon-name>
            <object-id xmlns:xlink="http://www.w3.org/1999/xlink" content-type="arpha" xlink:type="simple">139310FE-A07A-534E-BFEE-BB8BDCCE92C5</object-id>
            <tp:taxon-name-part taxon-name-part-type="genus" reg="Gracilaria">Gracilaria</tp:taxon-name-part>
            <tp:taxon-name-part taxon-name-part-type="species" reg="phuquocensis">phuquocensis</tp:taxon-name-part>
          </tp:taxon-name><tp:taxon-authority>N.H. Le, N. Muangmai &amp; G.C. Zuccarello, 2019</tp:taxon-authority><xref ref-type="fig" rid="F1">Fig. 1</xref></tp:nomenclature><tp:treatment-sec sec-type="material" id="SECID0ELJAC"><title>Specimens examined</title><p>. Philippines • Sorsogon, Brgy Dancalan, in front of Villa Luisa Celeste Resort; 28 February 2023; N. Muangmai leg.; <abbrev xmlns:xlink="http://www.w3.org/1999/xlink" xlink:title="Natural History Museum of the National Science Museum" id="ABBRID0ERJAC" xlink:type="simple">THNHM</abbrev>-P-2023-0089 (A563), GenBank: <ext-link xmlns:xlink="http://www.w3.org/1999/xlink" xlink:href="OR427952" ext-link-type="gen" xlink:type="simple">OR427952</ext-link>; <abbrev xmlns:xlink="http://www.w3.org/1999/xlink" xlink:title="Natural History Museum of the National Science Museum" id="ABBRID0E1JAC" xlink:type="simple">THNHM</abbrev>-P-2023-0090 (A585), GenBank: <ext-link xmlns:xlink="http://www.w3.org/1999/xlink" xlink:href="OR427953" ext-link-type="gen" xlink:type="simple">OR427953</ext-link>; <abbrev xmlns:xlink="http://www.w3.org/1999/xlink" xlink:title="Natural History Museum of the National Science Museum" id="ABBRID0EDKAC" xlink:type="simple">THNHM</abbrev>-P-2023-0091 (A586), GenBank: <ext-link xmlns:xlink="http://www.w3.org/1999/xlink" xlink:href="OR427954" ext-link-type="gen" xlink:type="simple">OR427954</ext-link>; <abbrev xmlns:xlink="http://www.w3.org/1999/xlink" xlink:title="Natural History Museum of the National Science Museum" id="ABBRID0EMKAC" xlink:type="simple">THNHM</abbrev>-P-2023-0092; <abbrev xmlns:xlink="http://www.w3.org/1999/xlink" xlink:title="Natural History Museum of the National Science Museum" id="ABBRID0EQKAC" xlink:type="simple">THNHM</abbrev>-P-2023-0093; • Dancalan Beach, 28 February 2023, J.D. Dig leg.; HS1698.</p></tp:treatment-sec><tp:treatment-sec sec-type="description" id="SECID0EUKAC"><title>Description.</title><p>Thallus (Fig. <xref ref-type="fig" rid="F1">1a</xref>) reddish-brown to yellowish-red, a foliose, erect solitary or clustered, dichotomously branched blade with entire margins, 1.5–5 cm tall, 1–3 mm wide and 0.2–0.3 mm thick. Thallus arising from a short cylindrical stipe that is attached to the substrate by a rhizoidal base. Thallus multiaxial, consisting of cortex and medulla. The cortex comprises up to two layers of pigmented globular cells and the medulla is composed of 2–4 unpigmented spherical or ovoid cells. Reproductive structures were not observed.</p><fig id="F1" position="float" orientation="portrait"><object-id xmlns:xlink="http://www.w3.org/1999/xlink" content-type="doi" xlink:type="simple">10.3897/phytokeys.241.123302.figure1</object-id><object-id xmlns:xlink="http://www.w3.org/1999/xlink" content-type="arpha" xlink:type="simple">9ADD8E47-B209-5DE1-B712-AF75826F10B6</object-id><label>Figure 1.</label><caption><p><italic><tp:taxon-name><tp:taxon-name-part taxon-name-part-type="genus" reg="Gracilaria">Gracilaria</tp:taxon-name-part><tp:taxon-name-part taxon-name-part-type="species" reg="phuquocensis">phuquocensis</tp:taxon-name-part></tp:taxon-name></italic>, THNHM2023-P-0090 (A585) <bold>a</bold> habit of a thallus <bold>b</bold> a branch portion of the host infected by an adelphoparasite resembling <italic><tp:taxon-name><tp:taxon-name-part taxon-name-part-type="genus" reg="Gracilaria">Gracilaria</tp:taxon-name-part><tp:taxon-name-part taxon-name-part-type="species" reg="babae">babae</tp:taxon-name-part></tp:taxon-name></italic> (arrows), Scale bar: 5 mm.</p></caption><graphic xmlns:xlink="http://www.w3.org/1999/xlink" xlink:href="phytokeys-241-169_article-123302__-g001.jpg" position="float" orientation="portrait" xlink:type="simple" id="oo_1038396.jpg"><uri content-type="original_file" xlink:type="simple">https://binary.pensoft.net/fig/1038396</uri></graphic></fig></tp:treatment-sec><tp:treatment-sec sec-type="Observation of an adelphoparasite" id="SECID0EFMAC"><title>Observation of an adelphoparasite.</title><p>The adelphoparasites are parasites that are taxonomically closely related to their host species, which represent the majority of red algal parasites (<xref ref-type="bibr" rid="B13">Maren et al. 2017</xref>). Some specimens were infected by an adelphoparasite resembling <italic><tp:taxon-name><tp:taxon-name-part taxon-name-part-type="genus" reg="Gracilaria">Gracilaria</tp:taxon-name-part><tp:taxon-name-part taxon-name-part-type="species" reg="babae">babae</tp:taxon-name-part></tp:taxon-name></italic> (Yamamoto) P.-K. Ng, P.-E. Lim et S.-M. Phang (Fig. <xref ref-type="fig" rid="F1">1b</xref>), although the identification of this parasite requires confirmation based on DNA. It formed amorphous swellings scattered along the margins of the blades. Individuals were up to 5 mm in diameter and almost the same colour (yellowish) as that of the host.</p><p>The <italic>rbc</italic>L sequences from the Philippine specimens of <italic><tp:taxon-name><tp:taxon-name-part taxon-name-part-type="genus" reg="Gracilaria">G.</tp:taxon-name-part><tp:taxon-name-part taxon-name-part-type="species" reg="phuquocensis">phuquocensis</tp:taxon-name-part></tp:taxon-name></italic> were closely related to that of the holotype (GenBank accession: <ext-link xmlns:xlink="http://www.w3.org/1999/xlink" xlink:href="MK935561" ext-link-type="gen" xlink:type="simple">MK935561</ext-link>) from Vietnam, as indicated by high support values (<abbrev xmlns:xlink="http://www.w3.org/1999/xlink" xlink:title="Maximum-Likelihood" id="ABBRID0ESNAC" xlink:type="simple">ML</abbrev> = 87%, <abbrev xmlns:xlink="http://www.w3.org/1999/xlink" xlink:title="Bayesian Inference" id="ABBRID0EWNAC" xlink:type="simple">BI</abbrev> = 0.91) in Fig. <xref ref-type="fig" rid="F2">2</xref>. The pairwise sequence differences amongst the Philippine specimens and the Vietnamese holotype ranged from 0.43% to 0.51%. The molecular data indicate that the Philippine <italic><tp:taxon-name><tp:taxon-name-part taxon-name-part-type="genus" reg="Gracilaria">G.</tp:taxon-name-part><tp:taxon-name-part taxon-name-part-type="species" reg="phuquocensis">phuquocensis</tp:taxon-name-part></tp:taxon-name></italic> is a distinct population, suggesting divergence due to geographical separation.</p><fig id="F2" position="float" orientation="portrait"><object-id xmlns:xlink="http://www.w3.org/1999/xlink" content-type="doi" xlink:type="simple">10.3897/phytokeys.241.123302.figure2</object-id><object-id xmlns:xlink="http://www.w3.org/1999/xlink" content-type="arpha" xlink:type="simple">63A6845D-993F-5A31-8371-CDA1F235BF6A</object-id><label>Figure 2.</label><caption><p>Maximum Likelihood (<abbrev xmlns:xlink="http://www.w3.org/1999/xlink" xlink:title="Maximum-Likelihood" id="ABBRID0EROAC" xlink:type="simple">ML</abbrev>) tree, based on partial <italic>rbc</italic>L gene sequences showing the position of <italic><tp:taxon-name><tp:taxon-name-part taxon-name-part-type="genus" reg="Gracilaria">Gracilaria</tp:taxon-name-part><tp:taxon-name-part taxon-name-part-type="species" reg="phuquocensis">phuquocensis</tp:taxon-name-part></tp:taxon-name></italic> (bold letter) from Bulusan, Sorsogon, Philippines. <abbrev xmlns:xlink="http://www.w3.org/1999/xlink" xlink:title="Maximum-Likelihood" id="ABBRID0ECPAC" xlink:type="simple">ML</abbrev> bootstrap values (left) and Bayesian posterior probabilities (right) are indicated at the nodes. Bootstrap values of &gt; 80% for <abbrev xmlns:xlink="http://www.w3.org/1999/xlink" xlink:title="Maximum-Likelihood" id="ABBRID0EGPAC" xlink:type="simple">ML</abbrev> and &gt; 0.90 for <abbrev xmlns:xlink="http://www.w3.org/1999/xlink" xlink:title="Bayesian Inference" id="ABBRID0EKPAC" xlink:type="simple">BI</abbrev> are presented and full support are indicated by asterisk (*).</p></caption><graphic xmlns:xlink="http://www.w3.org/1999/xlink" xlink:href="phytokeys-241-169_article-123302__-g002.jpg" position="float" orientation="portrait" xlink:type="simple" id="oo_1038397.jpg"><uri content-type="original_file" xlink:type="simple">https://binary.pensoft.net/fig/1038397</uri></graphic></fig></tp:treatment-sec><ref-list><ref id="B13"><mixed-citation xmlns:xlink="http://www.w3.org/1999/xlink" xlink:type="simple"><person-group><name name-style="western"><surname>Maren</surname><given-names>P</given-names></name><name name-style="western"><surname>Wendy</surname><given-names>WA</given-names></name><name name-style="western"><surname>Zuccarello</surname><given-names>GC</given-names></name></person-group> (<year>2017</year>) <article-title>Red algal parasites: A synopsis of described species, their hosts, distinguishing characters and areas for continued research.</article-title><source>Botanica Marina</source><volume>60</volume>(<issue>1</issue>): <fpage>13</fpage>–<lpage>25</lpage>. <ext-link xlink:href="10.1515/bot-2016-0044" ext-link-type="doi" xlink:type="simple">https://doi.org/10.1515/bot-2016-0044</ext-link></mixed-citation></ref></ref-list></tp:taxon-treatment>
